# Supplementary material for: Essential and Toxic Elements in Cardiovascular Disease: Pathophysiological Roles and the Emerging Contribution of Hair Mineral Analysis
Source: Int J Mol Sci. 2025 Dec 17;26(24):12145. doi: 10.3390/ijms262412145 (PMC12733699; doi:10.3390/ijms262412145)
Supplement: Supplementary file 1 [file ijms-26-12145-s001.zip]

Archive with 1 entries (1 files):
- ijms-3998606-supplementary materials.pdf
